# Supplementary material for: A simple, reproducible and cost-effective procedure to analyse gut phageome: from phage isolation to bioinformatic approach
Source: Sci Rep. 2019 Aug 5;9:11331. doi: 10.1038/s41598-019-47656-w (PMC6683287; doi:10.1038/s41598-019-47656-w)
Supplement: Supplementary file 1 — Table S2 [file 41598_2019_47656_MOESM1_ESM.xlsx]

## Sheet: phage_hmm.info
NAME	ACC		DESC
CoatB	PF10389.7	Family	Bacteriophage_coat_protein_B_
Chlamy_scaf	PF09675.8	Family	Chlamydia-phage_Chp2_scaffold_(Chlamy_scaf)
COOH-NH2_lig	PF14395.4	Family	Phage_phiEco32-like_COOH.NH2_ligase-type_2
CTXphi_pIII-N1	PF16710.3	Domain	N-terminal_N1_domain_of_Vibrio_phage_CTXphi_pIII
DUF2001	PF09393.8	Domain	Phage_tail_tube_protein
DUF3653	PF12375.6	Family	Phage_protein
DUF3693	PF12472.6	Family	Phage_related_protein
DUF3701	PF12482.6	Family	Phage_integrase_protein
DUF3751	PF12571.6	Family	Phage_tail-collar_fibre_protein
DUF4128	PF13554.4	Family	Bacteriophage_related_domain_of_unknown_function
End_beta_barrel	PF12195.6	Domain	Beta_barrel_domain_of_bacteriophage_endosialidase
End_beta_propel	PF12217.6	Domain	Catalytic_beta_propeller_domain_of_bacteriophage_endosialidase
End_N_terminal	PF12218.6	Domain	N_terminal_extension_of_bacteriophage_endosialidase
End_tail_spike	PF12219.6	Domain	Catalytic_domain_of_bacteriophage_endosialidase
Head-tail_con	PF12236.6	Family	Bacteriophage_head_to_tail_connecting_protein
T4-Gluco-transf	PF09198.8	Domain	Bacteriophage_T4_beta-glucosyltransferase
T4_baseplate	PF12322.6	Family	T4_bacteriophage_base_plate_protein
Tail_P2_I	PF09684.8	Family	Phage_tail_protein_(Tail_P2_I)
Tail_tube	PF10618.7	Family	Phage_tail_tube_protein
Tape_meas_lam_C	PF09718.8	Domain	Lambda_phage_tail_tape-measure_protein_(Tape_meas_lam_C)
Trans_coact	PF16805.3	Domain	Phage_late-transcription_coactivator
VirionAssem_T7	PF11653.6	Family	Bacteriophage_T7_virion_assembly_protein
DUF1799	PF08809.9	Domain	Phage_related_hypothetical_protein_(DUF1799)
Minor_capsid_3	PF12691.5	Family	Minor_capsid_protein_from_bacteriophage
Inj_translocase	PF16928.3	Family	DNA/protein_translocase_of_phage_P22_injectosome
IPI_T4	PF11634.6	Family	Nuclease_inhibitor_from_bacteriophage_T4
Mu-like_Com	PF10122.7	Family	Mu-like_prophage_protein_Com
Mu-like_gpT	PF10124.7	Family	Mu-like_prophage_major_head_subunit_gpT
Mu-like_Pro	PF10123.7	Family	Mu-like_prophage_I_protein
NfrA_C	PF13283.4	Family	Bacteriophage_N_adsorption_protein_A_C-term
P22_portal	PF16510.3	Domain	Phage_P22-like_portal_protein
NTPase_P4	PF11602.6	Family	ATPase_P4_of_dsRNA_bacteriophage_phi-12
Phage_CI_C	PF16452.3	Domain	Bacteriophage_CI_repressor_C-terminal_domain
Phage_clamp_A	PF16790.3	Domain	Bacteriophage_clamp_loader_A_subunit
Phage_Cox	PF10743.7	Family	Regulatory_phage_protein_cox
Phage_DsbA	PF11126.6	Family	Transcriptional_regulator_DsbA
Phage-A118_gp45	PF10653.7	Family	Protein_gp45_of_Bacteriophage_A118
Phage_holin_5_2	PF16079.3	Family	Phage_holin_family_Hol44,_in_holin_superfamily_V
Phage_holin_6_1	PF09682.8	Family	Bacteriophage_holin_of_superfamily_6_(Holin_LLH)
Phage_holin_7_1	PF16081.3	Family	Mycobacterial_2_TMS_Phage_Holin_(M2_Hol)_Family
Phage_holin_8	PF16931.3	Family	Putative_phage_holin
Phage_holin_Dp1	PF16938.3	Family	Putative_phage_holin_Dp-1
Phage_holin_T	PF11031.6	Family	Bacteriophage_T_holin
Phage_hub_GP28	PF11110.6	Family	Baseplate_hub_distal_subunit
Phage_Integr_2	PF13009.4	Family	Putative_phage_integrase
Phage_integr_3	PF16795.3	Domain	Archaeal_phage_integrase
Phage_int_SAM_2	PF12834.5	Domain	Phage_integrase,_N-terminal
Phage_int_SAM_3	PF14659.4	Domain	Phage_integrase,_N-terminal_SAM-like_domain
Phage_int_SAM_4	PF13495.4	Domain	Phage_integrase,_N-terminal_SAM-like_domain
Phage_int_SAM_5	PF13102.4	Domain	Phage_integrase_SAM-like_domain
Phage_pRha	PF09669.8	Family	Phage_regulatory_protein_Rha_(Phage_pRha)
Phage_r1t_holin	PF16945.3	Family	Putative_lactococcus_lactis_phage_r1t_holin
Phage_rep_org_N	PF09681.8	Family	N-terminal_phage_replisome_organiser_(Phage_rep_org_N)
Phage_RpbA	PF10789.7	Family	Phage_RNA_polymerase_binding,_RpbA
Phage_SSB	PF16773.3	Domain	Lactococcus_phage_single-stranded_DNA_binding_protein
Phage_stabilise	PF11134.6	Family	Phage_stabilisation_protein
Phage_TAC_10	PF10963.6	Family	Phage_tail_assembly_chaperone
Phage_TAC_11	PF11836.6	Family	Phage_tail_tube_protein,_GTA-gp10
Phage_TAC_12	PF12363.6	Family	Phage_tail_assembly_chaperone_protein,_TAC
Phage_TAC_13	PF16459.3	Family	Phage_tail_assembly_chaperone,_TAC
Phage_TAC_14	PF16462.3	Family	Phage_tail_assembly_chaperone_protein,_TAC
Phage_TAC_4	PF08748.9	Domain	Phage_tail_assembly_chaperone
Phage_TAC_5	PF08890.9	Family	Phage_XkdN-like_tail_assembly_chaperone_protein,_TAC
Phage_TAC_6	PF09550.8	Family	Phage_tail_assembly_chaperone_protein,_TAC
Phage_TAC_7	PF10109.7	Family	Phage_tail_assembly_chaperone_proteins,_E,_or_41_or_14
Phage_TAC_8	PF10666.7	Family	Phage_tail_assembly_chaperone_protein_Gp14_()A118
Phage_TAC_9	PF10876.6	Family	Phage_tail_assemb.y_chaperone_protein,_TAC
Phage_tail_3	PF08813.9	Family	Phage_tail_tube_protein,_TTP
Phage_tail_APC	PF16778.3	Domain	Phage_tail_assembly_chaperone_protein
phage_tail_N	PF08400.8	Family	Prophage_tail_fibre_N-terminal
Phage_tail_NK	PF16532.3	Domain	Sf6-type_phage_tail_needle_knob_or_tip_of_some_Caudovirales
Phage_terminase	PF10668.7	Domain	Phage_terminase_small_subunit
Phage_TTP_11	PF16460.3	Family	Phage_tail_tube,_TTP,_lambda-like
Phage_TTP_12	PF16461.3	Family	Lambda_phage_tail_tube_protein,_TTP
Phage_TTP_13	PF16463.3	Family	Phage_tail_tube_protein_family
Phage_XkdX	PF09693.8	Family	Phage_uncharacterised_protein_(Phage_XkdX)
Phg_2220_C	PF09524.8	Domain	Conserved_phage_C-terminus_(Phg_2220_C)
phiKZ_IP	PF12699.5	Family	phiKZ-like_phage_internal_head_proteins
PHINT_rpt	PF14882.4	Repeat	Phage-integrase_repeat_unit
Phage_glycop_gL	PF11108.6	Family	Viral_glycoprotein_L
Phage_head_chap	PF11113.6	Family	Head_assembly_gene_product
Phage_head_fibr	PF11133.6	Family	Head_fiber_protein
Phage_holin_2_1	PF04971.10	Family	Bacteriophage_P21_holin_S_
Phage_holin_2_2	PF10746.7	Family	Phage_holin_T7_family,_holin_superfamily_II
Phage_holin_2_3	PF16080.3	Family	Bacteriophage_holin_family_HP1
Phage_holin_4_2	PF04020.11	Family	Mycobacterial_4_TMS_phage_holin,_superfamily_IV
Phage_holin_2_4	PF16082.3	Family	Bacteriophage_holin_family,_superfamily_II-like
Phage_holin_3_3	PF16083.3	Family	LydA_holin_phage,_holin_superfamily_III
Phage_holin_3_5	PF16085.3	Family	Bacteriophage_holin_Hol,_superfamily_III
Phage_holin_3_6	PF07332.9	Domain	Putative_Actinobacterial_Holin-X,_holin_superfamily_III
Phage_Gp19	PF09355.8	Domain	Phage_protein_Gp19/Gp15/Gp42
Phage_Gp23	PF10669.7	Family	Protein_gp23_(Bacteriophage_A118)
Phage_gp49_66	PF13876.4	Family	Phage_protein_(N4_Gp49/phage_Sf6_gene_66)_family
Phage_gp53	PF11246.6	Family	Base_plate_wedge_protein_53
PAGK	PF15284.4	Family	Phage-encoded_virulence_factor
Peptidase_S78_2	PF14550.4	Family	Putative_phage_serine_protease_XkdF
Phage-tail_3	PF13550.4	Domain	Putative_phage_tail_protein
PhageMin_Tail	PF10145.7	Family	Phage-related_minor_tail_protein
PhageP22-tail	PF09251.8	Domain	Salmonella_phage_P22_tail-spike
Phageshock_PspD	PF09584.8	Family	Phage_shock_protein_PspD_(Phageshock_PspD)
Phageshock_PspG	PF09583.8	Family	Phage_shock_protein_G_(Phageshock_PspG)
Phage_ASH	PF10554.7	Family	Ash_protein_family
Phage_BR0599	PF09356.8	Family	Phage_conserved_hypothetical_protein_BR0599
Phage_C	PF12025.6	Family	Phage_protein_C
Caudo_bapla16	PF16792.3	Domain	Phage_tail_base-plate_attachment_protein_of_Caudovirales_ORF16
RVT_1	PF00078.25	Family	Reverse_transcriptase_(RNA-dependent_DNA_polymerase)
Resolvase	PF00239.19	Domain	Resolvase,_N_terminal_domain
Phage_integrase	PF00589.20	Family	Phage_integrase_family
rve	PF00665.24	Domain	Integrase_core_domain
Phage_lysozyme	PF00959.17	Domain	Phage_lysozyme
GTP1_OBG	PF01018.20	Domain	GTP1/OBG
SLT	PF01464.18	Domain	Transglycosylase_SLT_domain
CW_binding_1	PF01473.18	Repeat	Putative_cell_wall_binding_repeat
Amidase_2	PF01510.23	Domain	N-acetylmuramoyl-L-alanine_amidase
Reo_sigma1	PF01664.14	Family	Reovirus_viral_attachment_protein_sigma_1
Translat_reg	PF01818.15	Domain	Bacteriophage_translational_regulator
Levi_coat	PF01819.15	Domain	Levivirus_coat_protein
Lambda_CIII	PF02061.14	Family	Lambda_Phage_CIII
Phage_DNA_bind	PF02303.15	Domain	Helix-destabilising_protein
Phage_B	PF02304.13	Family	Scaffold_protein_B
Phage_F	PF02305.15	Domain	Capsid_protein_(F_protein)
Phage_G	PF02306.13	Domain	Major_spike_protein_(G_protein)
HTH_Tnp_Mu_1	PF02316.14	Family	Mu_DNA-binding_domain
Big_2	PF02368.16	Family	Bacterial_Ig-like_domain_(group_2)
Caudo_TAP	PF02413.15	Family	Caudovirales_tail_fibre_assembly_protein,_lambda_gpK
Fic	PF02661.16	Family	Fic/DOC_family
gpW	PF02831.13	Family	gpW
Phage_int_SAM_1	PF02899.15	Domain	Phage_integrase,_N-terminal_SAM-like_domain
DDE_2	PF02914.13	Domain	Bacteriophage_Mu_transposase
HDPD	PF02924.12	Domain	Bacteriophage_lambda_head_decoration_protein_D
gpD	PF02925.14	Domain	Bacteriophage_scaffolding_protein_D
FRD2	PF03197.11	Family	Bacteriophage_FRD2_protein
Phage_lysis	PF03245.11	Domain	Bacteriophage_Rz_lysis_protein
Phage_fiber	PF03335.11	Repeat	Phage_tail_fibre_repeat
Terminase_1	PF03354.13	Family	Phage_Terminase_
ANT	PF03374.12	Family	Phage_antirepressor_protein_KilAC_domain
Phage_fiber_2	PF03406.11	Repeat	Phage_tail_fibre_repeat
Peptidase_S77	PF03420.11	Family	Prohead_core_protein_serine_protease
RNA_replicase_B	PF03431.11	Family	RNA_replicase,_beta-chain_
Terminase_2	PF03592.14	Family	Terminase_small_subunit_
Phage_mat-A	PF03863.11	Family	Phage_maturation_protein
Phage_cap_E	PF03864.13	Family	Phage_major_capsid_protein_E
Phage_T4_gp36	PF03903.11	Family	Phage_T4_tail_fibre
Phage_T7_tail	PF03906.12	Family	Phage_T7_tail_fibre_protein
Phage_Mu_F	PF04233.12	Family	Phage_Mu_protein_F_like_protein
ERF	PF04404.10	Family	ERF_superfamily
DUF550	PF04447.10	Family	Protein_of_unknown_function_(DUF550)
DUF551	PF04448.10	Family	Protein_of_unknown_function_(DUF551)_
Terminase_3	PF04466.11	Family	Phage_terminase_large_subunit
Phage_rep_O	PF04492.11	Family	Bacteriophage_replication_protein_O_
Microvir_lysis	PF04517.10	Family	Microvirus_lysis_protein_(E),_C_terminus
Phage_holin_1	PF04531.11	Family	Bacteriophage_holin
Phage_holin_3_2	PF04550.10	Family	Phage_holin_family_2_
Peptidase_S78	PF04586.15	Family	Caudovirus_prohead_serine_protease_
Ogr_Delta	PF04606.10	Family	Ogr/Delta-like_zinc_finger
Phage_TTP_1	PF04630.10	Family	Phage_tail_tube_protein
Microvir_H	PF04687.10	Family	Microvirus_H_protein_(pilot_protein)
Holin_SPP1	PF04688.11	Family	SPP1_phage_holin
Phage_base_V	PF04717.10	Family	Type_VI_secretion_system,_phage-baseplate_injector
Microvir_J	PF04726.11	Family	Microvirus_J_protein
Phage_Treg	PF04761.10	Family	Lactococcus_bacteriophage_putative_transcription_regulator
Phage_portal	PF04860.10	Family	Phage_portal_protein
Baseplate_J	PF04865.12	Family	Baseplate_J-like_protein
HK97-gp10_like	PF04883.10	Family	Bacteriophage_HK97-gp10,_putative_tail-component
DUF658	PF04936.10	Family	Protein_of_unknown_function_(DUF658)
Phage_sheath_1	PF04984.12	Family	Phage_tail_sheath_protein
Phage_tube	PF04985.12	Family	Phage_tail_tube_protein_FII
TMP	PF05017.12	Repeat	TMP_repeat
DUF669	PF05037.11	Family	Protein_of_unknown_function_(DUF669)
Phage_capsid	PF05065.11	Family	Phage_capsid_family_
Phage_tail_S	PF05069.11	Family	Phage_virion_morphogenesis_family_
Phage_tail_L	PF05100.10	Family	Phage_minor_tail_protein_L_
Holin_BlyA	PF05102.10	Family	holin,_BlyA_family
Phage_holin_4_1	PF05105.10	Family	Bacteriophage_holin_family_
Phage_holin_3_1	PF05106.10	Family	Phage_holin_family_(Lysis_protein_S)
Terminase_4	PF05119.10	Family	Phage_terminase,_small_subunit
Phage_cap_P2	PF05125.10	Family	Phage_major_capsid_protein,_P2_family_
Phage_prot_Gp6	PF05133.12	Family	Phage_portal_protein,_SPP1_Gp6-like
Phage_connect_1	PF05135.11	Domain	Phage_gp6-like_head-tail_connector_protein
Phage_portal_2	PF05136.11	Family	Phage_portal_protein,_lambda_family_
Phage_CRI	PF05144.12	Family	Phage_replication_protein_CRI_
Phage_X	PF05155.13	Family	Phage_X_family_
DUF722	PF05263.9	Family	Protein_of_unknown_function_(DUF722)
GP38	PF05268.9	Family	Phage_tail_fibre_adhesin_Gp38
Phage_CII	PF05269.9	Family	Bacteriophage_CII_protein
BLYB	PF05289.9	Family	Borrelia_hemolysin_accessory_protein
NinE	PF05322.9	Family	NINE_Protein
DUF739	PF05339.9	Family	Protein_of_unknown_function_(DUF739)
Phage_connector	PF05352.10	Family	Phage_Connector_(GP10)
Phage_attach	PF05354.9	Domain	Phage_Head-Tail_Attachment
Phage_Coat_B	PF05356.9	Family	Phage_Coat_protein_B_
Phage_Coat_A	PF05357.11	Domain	Phage_Coat_Protein_A
DicB	PF05358.9	Family	DicB_protein
Phage_endo_I	PF05367.9	Domain	Phage_endonuclease_I
Phage_Coat_Gp8	PF05371.10	Family	Phage_major_coat_protein,_Gp8
Amidase_5	PF05382.11	Family	Bacteriophage_peptidoglycan_hydrolase_
Phage_T7_Capsid	PF05396.9	Family	Phage_T7_capsid_assembly_protein
Phi-29_GP3	PF05435.9	Family	Phi-29_DNA_terminal_protein_GP3
Phage_holin_3_7	PF05449.9	Domain	Putative_3TM_holin,_Phage_holin_3
Phi-29_GP4	PF05464.9	Family	Phi-29-like_late_genes_activator_(early_protein_GP4)
Phage_tail_X	PF05489.10	Domain	Phage_Tail_Protein_X
Phage_H_T_join	PF05521.9	Family	Phage_head-tail_joining_protein_
Sipho_Gp157	PF05565.9	Family	Siphovirus_Gp157
DUF771	PF05595.9	Family	Domain_of_unknown_function_(DUF771)_
Fels1	PF05666.9	Family	Fels-1_Prophage_Protein-like
Zot	PF05707.10	Domain	Zonular_occludens_toxin_(Zot)
Sipho_tail	PF05709.9	Family	Phage_tail_protein
NinG	PF05766.10	Family	Bacteriophage_Lambda_NinG_protein
NinB	PF05772.10	Family	NinB_protein
Phage_FRD3	PF05798.9	Family	Bacteriophage_FRD3_protein
NinF	PF05810.10	Family	NinF_protein
Phage_GPA	PF05840.11	Family	Bacteriophage_replication_gene_A_protein_(GPA)
Baculo_LEF-3	PF05847.9	Family	Nucleopolyhedrovirus_late_expression_factor_3_(LEF-3)
Dam	PF05869.9	Family	DNA_N-6-adenine-methyltransferase_(Dam)
Terminase_GpA	PF05876.10	Family	Phage_terminase_large_subunit_(GpA)
Podovirus_Gp16	PF05894.10	Family	Podovirus_DNA_encapsidation_protein_(Gp16)
Gamma_PGA_hydro	PF05908.9	Domain	Poly-gamma-glutamate_hydrolase
Phage_GPL	PF05926.9	Family	Phage_head_completion_protein_(GPL)
Phage_GPO	PF05929.9	Family	Phage_capsid_scaffolding_protein_(GPO)_serine_peptidase
Phage_AlpA	PF05930.10	Family	Prophage_CP4-57_regulatory_protein_(AlpA)
Phage_min_tail	PF05939.11	Family	Phage_minor_tail_protein
Phage_term_smal	PF05944.10	Family	Phage_small_terminase_subunit
TcpA	PF05946.10	Family	Toxin-coregulated_pilus_subunit_TcpA
Phage_GPD	PF05954.9	Family	Phage_late_control_gene_D_protein_(GPD)
Gp49	PF05973.12	Family	Phage_derived_protein_Gp49-like_(DUF891)
Phage_30_8	PF06019.9	Family	Phage_GP30.8_protein
Terminase_5	PF06056.10	Family	Putative_ATPase_subunit_of_terminase_(gpP-like)
Gam	PF06064.9	Family	Host-nuclease_inhibitor_protein_Gam
DUF935	PF06074.10	Family	Protein_of_unknown_function_(DUF935)
Rz1	PF06085.9	Family	Lipoprotein_Rz1_precursor
RinB	PF06116.10	Family	Transcriptional_activator_RinB
Phage_HK97_TLTM	PF06120.9	Family	Tail_length_tape_measure_protein
Phage_tail_U	PF06141.9	Family	Phage_minor_tail_protein_U
DUF968	PF06147.9	Family	Protein_of_unknown_function_(DUF968)
Phage_min_cap2	PF06152.9	Family	Phage_minor_capsid_protein_2
Phage_Orf51	PF06194.9	Family	Phage_Conserved_Open_Reading_Frame_51
Phage_tail_2	PF06199.9	Family	Phage_tail_tube_protein
Phage_TAC_1	PF06222.9	Family	Phage_tail_assembly_chaperone
Phage_tail_T	PF06223.10	Family	Minor_tail_protein_T
DUF1024	PF06260.10	Family	Protein_of_unknown_function_(DUF1024)
DUF1031	PF06275.9	Family	Protein_of_unknown_function_(DUF1031)
Lambda_Bor	PF06291.9	Family	Bor_protein
Lambda_Kil	PF06301.9	Family	Bacteriophage_lambda_Kil_protein
Phage_NinH	PF06322.9	Family	Phage_NinH_protein
Phage_antiter_Q	PF06323.9	Family	Phage_antitermination_protein_Q
TcpF	PF06340.9	Family	Vibrio_cholerae_toxin_co-regulated_pilus_biosynthesis_protein_F
DUF1056	PF06341.9	Family	Protein_of_unknown_function_(DUF1056)
DUF1064	PF06356.9	Family	Protein_of_unknown_function_(DUF1064)
DUF1071	PF06378.9	Family	Protein_of_unknown_function_(DUF1071)
L_lac_phage_MSP	PF06488.9	Family	Phage_tail_tube_protein
Phage_P2_GpE	PF06528.10	Family	Phage_P2_GpE
Phage_antitermQ	PF06530.10	Family	Phage_antitermination_protein_Q
DUF1108	PF06531.9	Family	Protein_of_unknown_function_(DUF1108)
Lac_bphage_repr	PF06543.10	Family	Lactococcus_bacteriophage_repressor
DUF1125	PF06563.9	Family	Protein_of_unknown_function_(DUF1125)
Phage_T4_Ndd	PF06591.9	Family	T4-like_phage_nuclear_disruption_protein_(Ndd)
DUF1140	PF06600.9	Family	Protein_of_unknown_function_(DUF1140)
L_lactis_ph-MCP	PF06673.9	Family	Lactococcus_lactis_bacteriophage_major_capsid_protein
Gp5_OB	PF06714.9	Domain	Gp5_N-terminal_OB_domain
Gp5_C	PF06715.10	Repeat	Gp5_C-terminal_repeat_(3_copies)
Phi-29_GP16_7	PF06720.9	Family	Bacteriophage_phi-29_early_protein_GP16.7
Transglycosylas	PF06737.12	Domain	Transglycosylase-like_domain
Minor_tail_Z	PF06763.9	Family	Prophage_minor_tail_protein_Z_(GPZ)
TMP_2	PF06791.11	Family	Prophage_tail_length_tape_measure_protein
Lambda_tail_I	PF06805.10	Family	Bacteriophage_lambda_tail_assembly_protein_I
DUF1233	PF06806.10	Family	Putative_excisionase_(DUF1233)
Phage_GP20	PF06810.9	Family	Phage_minor_structural_protein_GP20
Phage_fiber_C	PF06820.10	Family	Putative_prophage_tail_fibre_C-terminus
Phage_T4_gp19	PF06841.10	Family	T4-like_virus_tail_tube_protein_gp19
Phage_Gp15	PF06854.9	Family	Bacteriophage_Gp15_protein
Phage_Mu_Gp45	PF06890.10	Family	Bacteriophage_Mu_Gp45_protein
P2_Phage_GpR	PF06891.9	Family	P2_phage_tail_completion_protein_R_(GpR)
Phage_CP76	PF06892.9	Family	Phage_regulatory_protein_CII_(CP76)
Phage_TAC_2	PF06894.9	Family	Bacteriophage_lambda_tail_assembly_chaperone,_TAC,_protein_G
Phage_TAC_3	PF06896.9	Family	Phage_tail_assembly_chaperone_proteins,_TAC
DUF1270	PF06900.9	Family	Protein_of_unknown_function_(DUF1270)
Phage_T4_Gp30_7	PF06919.9	Family	Phage_Gp30.7_protein
Rep_Org_C	PF06926.9	Family	Putative_replisome_organiser_protein_C-terminus
Phage_holin_5_1	PF06946.9	Family	Bacteriophage_A118-like_holin,_Hol118
DUF1293	PF06950.9	Family	Protein_of_unknown_function_(DUF1293)
Phage_lambda_P	PF06992.9	Family	Replication_protein_P
Phage_P2_GpU	PF06995.9	Family	Phage_P2_GpU
Phage_CI_repr	PF07022.11	Domain	Bacteriophage_CI_repressor_helix-turn-helix_domain
DUF1317	PF07026.9	Family	Protein_of_unknown_function_(DUF1317)
DUF1320	PF07030.10	Family	Protein_of_unknown_function_(DUF1320)
DUF3882	PF07066.9	Family	Lactococcus_phage_M3_protein
DUF1340	PF07067.9	Family	Protein_of_unknown_function_(DUF1340)
Gp23	PF07068.9	Family	Major_capsid_protein_Gp23
DUF1351	PF07083.9	Family	Protein_of_unknown_function_(DUF1351)
DUF1359	PF07097.9	Family	Protein_of_unknown_function_(DUF1359)
DUF1364	PF07102.10	Family	Protein_of_unknown_function_(DUF1364)
DUF1366	PF07104.9	Family	Protein_of_unknown_function_(DUF1366)
DUF1367	PF07105.9	Family	Protein_of_unknown_function_(DUF1367)
PipA	PF07108.9	Family	PipA_protein
DUF1372	PF07116.9	Family	Protein_of_unknown_function_(DUF1372)
DUF1378	PF07125.9	Family	Protein_of_unknown_function_(DUF1378)
DUF1381	PF07129.9	Family	Protein_of_unknown_function_(DUF1381)
DUF1382	PF07131.9	Family	Protein_of_unknown_function_(DUF1382)
Phage_term_sma	PF07141.9	Family	Putative_bacteriophage_terminase_small_subunit
DNA_circ_N	PF07157.10	Family	DNA_circularisation_protein_N-terminus
DUF1408	PF07193.9	Family	Protein_of_unknown_function_(DUF1408)
Hyaluronidase_1	PF07212.9	Family	Hyaluronidase_protein_(HylP)
Peptidase_S80	PF07230.9	Family	Bacteriophage_T4-like_capsid_assembly_protein_(Gp20)
Phage_Mu_Gam	PF07352.10	Family	Bacteriophage_Mu_Gam_like_protein
DUF1492	PF07374.9	Family	Protein_of_unknown_function_(DUF1492)
DUF1497	PF07384.9	Family	Protein_of_unknown_function_(DUF1497)
GP46	PF07409.10	Family	Phage_protein_GP46
Phage_Gp111	PF07410.9	Family	Streptococcus_thermophilus_bacteriophage_Gp111_protein
DUF1514	PF07438.9	Family	Protein_of_unknown_function_(DUF1514)
Psu	PF07455.9	Family	Phage_polarity_suppression_protein_(Psu)
CTX_RstB	PF07459.9	Family	CTX_phage_RstB_protein
Phage_Nu1	PF07471.10	Family	Phage_DNA_packaging_protein_Nu1
Collar	PF07484.10	Domain	Phage_Tail_Collar_Domain
DUF5131	PF07505.9	Family	Protein_of_unknown_function_(DUF5131)
Recombinase	PF07508.11	Family	Recombinase
RtxA	PF07634.9	Repeat	RtxA_repeat
DUF1617	PF07761.10	Family	Protein_of_unknown_function_(DUF1617)
PVL_ORF50	PF07768.9	Family	PVL_ORF-50-like_family
Exc	PF07825.9	Domain	Excisionase-like_protein
DUF1642	PF07852.9	Family	Protein_of_unknown_function_(DUF1642)
DUF1655	PF07868.9	Family	Protein_of_unknown_function_(DUF1655)
DUF1660	PF07874.9	Family	Prophage_protein_(DUF1660)
T4_gp9_10	PF07880.9	Family	Bacteriophage_T4_gp9/10-like_protein
Gp58	PF07902.9	Family	gp58-like_protein
Fibritin_C	PF07921.10	Family	Fibritin_C-terminal_region
Prophage_tail	PF06605.9	Family	Prophage_endopeptidase_tail
Protein_K	PF12283.6	Family	Bacteriophage_protein_K
PspB	PF06667.10	Family	Phage_shock_protein_B
PTR	PF12789.5	Repeat	Phage_tail_repeat_like
REGB_T4	PF10715.7	Domain	Endoribonuclease_RegB_T4-bacteriophage_encoded
RepB_primase	PF16793.3	Domain	RepB_DNA-primase_from_phage_plasmid
Phage_30_3	PF08010.9	Family	Bacteriophage_protein_GP30.3
Nuclease_act	PF08133.9	Family	Anticodon_nuclease_activator_family
E2	PF08199.9	Family	Bacteriophage_E2-like_protein
Phage_1_1	PF08200.9	Family	Bacteriophage_1.1_Protein_
Cpl-7	PF08230.9	Domain	Cpl-7_lysozyme_C-terminal_domain
Prim_Zn_Ribbon	PF08273.10	Domain	Zinc-binding_domain_of_primase-helicase
AntA	PF08346.10	Family	AntA/AntB_antirepressor
GP11	PF08677.8	Family	GP11_baseplate_wedge_protein
ocr	PF08684.8	Family	DNA_mimic_ocr
D5_N	PF08706.9	Domain	D5_N_terminal_like
Mor	PF08765.9	Domain	Mor_transcription_activator_family
VRR_NUC	PF08774.9	Domain	VRR-NUC_domain
gp32	PF08804.8	Domain	gp32_DNA_binding_protein_like
Caudo_bapla_RBP	PF08931.8	Domain	Receptor-binding_protein_of_phage_tail_base-plate_Siphoviridae,_head
DUF1859	PF08948.8	Domain	Domain_of_unknown_function_(DUF1859)
DUF1860	PF08949.8	Domain	Domain_of_unknown_function_(DUF1860)
T4_Gp59_N	PF08993.8	Domain	T4_gene_Gp59_loader_of_gp41_DNA_helicase
T4_Gp59_C	PF08994.8	Domain	T4_gene_Gp59_loader_of_gp41_DNA_helicase_C-term
Phage_integ_N	PF09003.8	Domain	Bacteriophage_lambda_integrase,_N-terminal_domain_
Phage_Capsid_P3	PF09018.9	Domain	P3_major_capsid_protein
Phage_coat	PF09063.8	Domain	Phage_PP7_coat_protein
Phage-MuB_C	PF09077.9	Domain	Mu_B_transposition_protein,_C_terminal_
gp12-short_mid	PF09089.8	Domain	Phage_short_tail_fibre_protein_gp12,_middle_domain
Phage-tail_2	PF09096.8	Domain	Baseplate_structural_protein,_domain_2
Phage-tail_1	PF09097.8	Domain	Baseplate_structural_protein,_domain_1
MotA_activ	PF09114.8	Domain	Transcription_factor_MotA,_activation_domain
Endonuc-dimeris	PF09124.8	Domain	T4_recombination_endonuclease_VII,_dimerisation
MotCF	PF09158.8	Domain	Bacteriophage_T4_MotA,_C-terminal
Prd1-P2	PF09214.9	Domain	Bacteriophage_Prd1,_adsorption_protein_P2
Phage-Gp8	PF09215.8	Domain	Bacteriophage_T4,_Gp8
Mu-transpos_C	PF09299.9	Domain	Mu_transposase,_C-terminal
Tecti-min-caps	PF09300.8	Domain	Tectiviridae,_minor_capsid
Phage-scaffold	PF09306.8	Domain	Bacteriophage,_scaffolding_protein
DUF1983	PF09327.9	Family	Domain_of_unknown_function_(DUF1983)
XhlA	PF10779.7	Family	Haemolysin_XhlA
rect	TIGR00616	NA	recombinase, phage RecT family
DnaD_dom	TIGR01446	NA	DnaD domain protein
portal_HK97	TIGR01537	NA	phage portal protein, HK97 family
portal_SPP1	TIGR01538	NA	phage portal protein, SPP1 family
portal_lambda	TIGR01539	NA	phage portal protein, lambda family
portal_PBSX	TIGR01540	NA	phage portal protein, PBSX family
tape_meas_lam_C	TIGR01541	NA	phage tail tape measure protein, lambda
A118_put_portal	TIGR01542	NA	phage portal protein, putative, A118 family
proheadase_HK97	TIGR01543	NA	phage prohead protease, HK97 family
phage_term_2	TIGR01547	NA	phage terminase, large subunit, PBSX family
major_capsid_P2	TIGR01551	NA	phage major capsid protein, P2 family
major_cap_HK97	TIGR01554	NA	phage major capsid protein, HK97 family
phge_rel_HI1409	TIGR01555	NA	phage-associated protein, HI1409 family
sm_term_P27	TIGR01558	NA	putative phage terminase, small subunit, P27
put_DNA_pack	TIGR01560	NA	uncharacterized phage protein (possible DNA packaging)
gp16_SPP1	TIGR01563	NA	putative phage head-tail adaptor
holin_SPP1	TIGR01592	NA	holin, SPP1 family
holin_tox_secr	TIGR01593	NA	toxin secretion/phage lysis holin
holin_lambda	TIGR01594	NA	phage holin, lambda family
holin_phiLC3	TIGR01598	NA	holin, phage phi LC3 family
phage_tail_L	TIGR01600	NA	phage minor tail protein L
maj_tail_phi13	TIGR01603	NA	phage major tail protein, phi13 family
holin_BlyA	TIGR01606	NA	holin, BlyA family
phage_O_Nterm	TIGR01610	NA	phage replication protein O, N-terminal domain
tail_tube	TIGR01611	NA	phage major tail tube protein
primase_Cterm	TIGR01613	NA	phage/plasmid primase, P4 family, C-terminal domain
phage_P_loop	TIGR01618	NA	phage nucleotide-binding protein
rep_II_X	TIGR01629	NA	phage/plasmid replication protein, gene II/X family
psiM2_ORF9	TIGR01630	NA	phage uncharacterized protein, C-terminal domain
phi3626_gp14_N	TIGR01633	NA	putative phage tail component, N-terminal domain
tail_P2_I	TIGR01634	NA	phage tail protein I
tail_comp_S	TIGR01635	NA	phage virion morphogenesis protein
phage_rinA	TIGR01636	NA	phage transcriptional regulator, RinA family
phage_arpU	TIGR01637	NA	phage transcriptional regulator, ArpU family
phageSPP1_gp7	TIGR01641	NA	phage head morphogenesis protein, SPP1 gp7
phage_P2_V	TIGR01644	NA	phage baseplate assembly protein V
put_anti_recept	TIGR01665	NA	phage minor structural protein, N-terminal region
phage_XkdX	TIGR01669	NA	phage uncharacterized protein, XkdX family
phage_TIGR01671	TIGR01671	NA	phage conserved hypothetical protein TIGR01671
holin_LLH	TIGR01673	NA	phage holin, LL-H family
phage_lambda_G	TIGR01674	NA	phage minor tail protein G
phage_N6A_met	TIGR01712	NA	phage N-6-adenine-methyltransferase
phage_rep_org_N	TIGR01714	NA	phage replisome organizer, putative, N-terminal region
phage_lam_T	TIGR01715	NA	phage tail assembly protein T
phge_HK97_gp10	TIGR01725	NA	phage protein, HK97 gp10 family
tape_meas_TP901	TIGR01760	NA	phage tail tape measure protein, TP901
bet_lambda	TIGR01913	NA	phage recombination protein Bet
phgtail_TP901_1	TIGR02126	NA	phage major tail protein, TP901-1 family
phage_chp_gp8	TIGR02215	NA	phage conserved hypothetical protein, phiE125 gp8
phage_TIGR02216	TIGR02216	NA	phage conserved hypothetical protein
chp_TIGR02217	TIGR02217	NA	TIGR02217 family protein
phg_TIGR02218	TIGR02218	NA	phage conserved hypothetical protein BR0599
phage_NlpC_fam	TIGR02219	NA	putative phage cell wall peptidase, NlpC/P60
phg_TIGR02220	TIGR02220	NA	phage conserved hypothetical protein, C-terminal domain
recomb_XerC	TIGR02224	NA	tyrosine recombinase XerC
recomb_XerD	TIGR02225	NA	tyrosine recombinase XerD
tail_TIGR02242	TIGR02242	NA	phage tail protein domain
TIGR02243	TIGR02243	NA	putative baseplate assembly protein
integrase_gron	TIGR02249	NA	integron integrase
RNA_lig_RNL2	TIGR02307	NA	RNA ligase, Rnl2 family
RNA_lig_T4_1	TIGR02308	NA	RNA ligase, T4 RnlA family
C4_traR_proteo	TIGR02419	NA	phage/conjugal plasmid C-4 type zinc finger
phage_xxxx	TIGR02642	NA	uncharacterized phage protein
phage_pRha	TIGR02681	NA	phage regulatory protein, Rha family
chlamy_scaf	TIGR02763	NA	scaffolding protein
TIGR02241	TIGR02241	NA	conserved hypothetical phage tail region protein
phage_rel_nuc	TIGR03033	NA	putative phage-type endonuclease
LGT_TIGR03299	TIGR03299	NA	phage/plasmid-like protein TIGR03299
phage_LysB	TIGR03495	NA	phage lysis regulatory protein, LysB family
phage_DnaB	TIGR03600	NA	phage replicative helicase, DnaB family
BcepMu_gp16	TIGR04111	NA	phage-associated protein, BcepMu gp16 family

## Sheet: Bacterial_hmm.info
NAME	ACC	DESC
Arg_tRNA_synt_N	PF03485.12	Arginyl
B5	PF03484.11	tRNA
CoaE	PF01121.16	Dephospho-CoA
Competence	PF03772.12	Competence
CTP_synth_N	PF06418.10	CTP
DNA_pol3_beta_3	PF02768.11	DNA
dsrm	PF00035.21	Double-stranded
EF_TS	PF00889.15	Elongation
eIF-1a	PF01176.15	Translation
Enolase_C	PF00113.18	Enolase,
Enolase_N	PF03952.12	Enolase,
FAD_syn	PF06574.8	FAD
FDX-ACB	PF03147.10	Ferredoxin-fold
Flavokinase	PF01687.13	Riboflavin
GAD	PF02938.10	GAD
GidB	PF02527.11	rRNA
GMP_synt_C	PF00958.18	GMP
GrpE	PF01025.15	GrpE
GTP1_OBG	PF01018.18	GTP1/OBG
IF-2	PF11987.4	Translation-initiation
IF2_N	PF04760.11	Translation
IF3_C	PF00707.18	Translation
IF3_N	PF05198.12	Translation
IPPT	PF01715.13	IPP
LepA_C	PF06421.8	GTP-binding
Methyltransf_5	PF01795.15	MraW
MurB_C	PF02873.12	UDP-N-acetylenolpyruvoylglucosamine
NusA_N	PF08529.7	NusA
Peptidase_A8	PF01252.14	Signal
Pept_tRNA_hydro	PF01195.15	Peptidyl-tRNA
PGK	PF00162.15	Phosphoglycerate
Phe_tRNA-synt_N	PF02912.14	Aminoacyl
PNPase	PF03726.10	Polyribonucleotide
PseudoU_synth_1	PF01416.16	tRNA
RBFA	PF02033.14	Ribosome-binding
RecR	PF02132.11	RecR
Ribonuclease_P	PF00825.14	Ribonuclease
Ribosomal_L1	PF00687.17	Ribosomal
Ribosomal_L10	PF00466.16	Ribosomal
Ribosomal_L11	PF00298.15	Ribosomal
Ribosomal_L11_N	PF03946.10	Ribosomal
Ribosomal_L13	PF00572.14	Ribosomal
Ribosomal_L14	PF00238.15	Ribosomal
Ribosomal_L16	PF00252.14	Ribosomal
Ribosomal_L17	PF01196.15	Ribosomal
Ribosomal_L18e	PF00828.15	Ribosomal
Ribosomal_L18p	PF00861.18	Ribosomal
Ribosomal_L19	PF01245.16	Ribosomal
Ribosomal_L2	PF00181.19	Ribosomal
Ribosomal_L20	PF00453.14	Ribosomal
Ribosomal_L21p	PF00829.17	Ribosomal
Ribosomal_L22	PF00237.15	Ribosomal
Ribosomal_L23	PF00276.16	Ribosomal
Ribosomal_L27	PF01016.15	Ribosomal
Ribosomal_L28	PF00830.15	Ribosomal
Ribosomal_L29	PF00831.19	Ribosomal
Ribosomal_L2_C	PF03947.14	Ribosomal
Ribosomal_L3	PF00297.18	Ribosomal
Ribosomal_L32p	PF01783.19	Ribosomal
Ribosomal_L35p	PF01632.15	Ribosomal
Ribosomal_L4	PF00573.18	Ribosomal
Ribosomal_L5	PF00281.15	Ribosomal
Ribosomal_L5_C	PF00673.17	ribosomal
Ribosomal_L6	PF00347.19	Ribosomal
Ribosomal_L9_C	PF03948.10	Ribosomal
Ribosomal_L9_N	PF01281.15	Ribosomal
Ribosomal_S10	PF00338.18	Ribosomal
Ribosomal_S11	PF00411.15	Ribosomal
Ribosomal_S13	PF00416.18	Ribosomal
Ribosomal_S15	PF00312.18	Ribosomal
Ribosomal_S16	PF00886.15	Ribosomal
Ribosomal_S17	PF00366.16	Ribosomal
Ribosomal_S18	PF01084.16	Ribosomal
Ribosomal_S19	PF00203.17	Ribosomal
Ribosomal_S2	PF00318.16	Ribosomal
Ribosomal_S20p	PF01649.14	Ribosomal
Ribosomal_S3_C	PF00189.16	Ribosomal
Ribosomal_S4	PF00163.15	Ribosomal
Ribosomal_S5	PF00333.16	Ribosomal
Ribosomal_S5_C	PF03719.11	Ribosomal
Ribosomal_S6	PF01250.13	Ribosomal
Ribosomal_S7	PF00177.17	Ribosomal
Ribosomal_S8	PF00410.15	Ribosomal
Ribosomal_S9	PF00380.15	Ribosomal
Ribosom_S12_S23	PF00164.21	Ribosomal
RimM	PF01782.14	RimM
RNA_pol_A_bac	PF01000.22	RNA
RNA_pol_L	PF01193.20	RNA
RNA_pol_Rpb1_1	PF04997.8	RNA
RNA_pol_Rpb1_2	PF00623.16	RNA
RNA_pol_Rpb1_3	PF04983.14	RNA
RNA_pol_Rpb1_4	PF05000.13	RNA
RNA_pol_Rpb1_5	PF04998.13	RNA
RNA_pol_Rpb2_1	PF04563.11	RNA
RNA_pol_Rpb2_2	PF04561.10	RNA
RNA_pol_Rpb2_3	PF04565.12	RNA
RNA_pol_Rpb2_45	PF10385.5	RNA
RNA_pol_Rpb2_6	PF00562.24	RNA
RNA_pol_Rpb2_7	PF04560.16	RNA
RRF	PF01765.15	Ribosome
RsfS	PF02410.11	Ribosomal
RuvA_C	PF07499.9	RuvA,
RuvA_N	PF01330.17	RuvA
RuvB_C	PF05491.9	Holliday
RuvX	PF03652.11	Holliday
S-AdoMet_synt_C	PF02773.12	S-adenosylmethionine
S-AdoMet_synt_M	PF02772.12	S-adenosylmethionine
SecE	PF00584.16	SecE/Sec61-gamma
SecG	PF03840.10	Preprotein
SecY	PF00344.16	SecY
Seryl_tRNA_N	PF02403.18	Seryl-tRNA
SmpB	PF01668.14	SmpB
SRP_SPB	PF02978.15	Signal
THF_DHG_CYH	PF00763.19	Tetrahydrofolate
THF_DHG_CYH_C	PF02882.15	Tetrahydrofolate
TIM	PF00121.14	Triosephosphate
TRCF	PF03461.11	TRCF
Trigger_C	PF05698.10	Bacterial
Trigger_N	PF05697.9	Bacterial
tRNA-synt_1d	PF00750.15	tRNA
tRNA_m1G_MT	PF01746.17	tRNA
TruB_N	PF01509.14	TruB
TsaE	PF02367.13	Threonylcarbamoyl
UPF0054	PF02130.13	Uncharacterized
UvrB	PF12344.4	Ultra-violet
UvrC_HhH_N	PF08459.7	UvrC
Val_tRNA-synt_C	PF10458.5	Valyl
YchF-GTPase_C	PF06071.9	Protein

## Sheet: Bacterial_hmm_removed
NAME	ACC	DESC
Cons_hypoth95	PF03602.11	Conserved hypothetical protein 95
UBA	PF00627.27	UBA/TS-N domain
tRNA-synt_2d	PF01409.16	tRNA synthetases class II core domain (F)
RecA	PF00154.17	recA bacterial DNA recombination protein
Ribosomal_L12	PF00542.15	Ribosomal protein L7/L12 C-terminal domain
Cytidylate_kin	PF02224.14	Cytidylate kinase
DNA_pol3_beta_2	PF02767.12	DNA polymerase III beta subunit, central domain
RNA_pol_A_CTD	PF03118.11	Bacterial RNA polymerase, alpha chain C terminal domain
zf-C4_ClpX	PF06689.9	ClpX C4-type zinc finger
Toprim_N	PF08275.7	DNA primase catalytic core, N-terminal domain
DNA_pol3_beta	PF00712.15	DNA polymerase III beta subunit, N-terminal domain
