# Supplementary material for: A simple, reproducible and cost-effective procedure to analyse gut phageome: from phage isolation to bioinformatic approach
Source: Sci Rep. 2019 Aug 5;9:11331. doi: 10.1038/s41598-019-47656-w (PMC6683287; doi:10.1038/s41598-019-47656-w)
Supplement: Supplementary file 2 — Table S4 [file 41598_2019_47656_MOESM2_ESM.xlsx]

## Sheet: Feuil1
Phage contigs: 411 LC HC comparison
				LC only	Commun Number of clusters	HC only
CD-hit	Glocal	95% id	90% cov	42	189	1803
CD-hit	Local	95% id	90% cov	40	192	1800
CD-hit	Local	95% id	50% cov	14	236	1782
CD-hit	Local	95% id	20% cov	13	209	1775
Size desciption of LC contig only
				LC only	Mean size (bp)	Median size (bp)
CD-hit	Glocal	95% id	90% cov	42	6854	2817
CD-hit	Local	95% id	90% cov	40	7090	2853
CD-hit	Local	95% id	50% cov	14	3144	1897
CD-hit	Local	95% id	20% cov	13	2581	1828
